# Supplementary material for: State of the Art of Invasive Group A Streptococcus Infection in Children: A Scoping Review of the Literature with a Focus on Predictors of Invasive Infection
Source: Children (Basel). 2023 Aug 29;10(9):1472. doi: 10.3390/children10091472 (PMC10528266; doi:10.3390/children10091472)
Supplement: Supplementary file 1 [file children-10-01472-s001.zip]

Archive with 1 entries (1 files):
- children-2532118-supplementary.pdf
